# Supplementary material for: Elucidating target specificity of the taccalonolide covalent microtubule stabilizers employing a combinatorial chemical approach
Source: Nat Commun. 2020 Jan 31;11:654. doi: 10.1038/s41467-019-14277-w (PMC6994698; doi:10.1038/s41467-019-14277-w)
Supplement: Supplementary file 4 — Source Data [file 41467_2019_14277_MOESM4_ESM.xlsx]

## Sheet: Table 1
Table 1
								Compound
								8	HeLa	SK-OV-3
Compound				Compound				GI50 replicate #1	1.181e-06	5.838e-06		Compound	HeLa	SK-OV-3
2	HeLa	SK-OV-3		5	HeLa	SK-OV-3		GI50 replicate #2	2.247e-06	5.957e-06		11
GI50 replicate #1	8.337e-09	5.033e-09		GI50 replicate #1	1.009e-05	9.759e-06		GI50 replicate #3	1.099e-06	2.501e-06		GI50 replicate #1	3.35e-08	5.742e-08
GI50 replicate #2	8.698e-09	4.493e-09		GI50 replicate #2	1.563e-05	9.686e-06		GI50 replicate #4		3.867e-06		GI50 replicate #2	2.614e-08	4.555e-08
GI50 replicate #3	8.406e-09	9.029e-09		GI50 replicate #3	1.075e-05	1.606e-05		GI50 average (nM)	1509	4540.75		GI50 replicate #3	3.283e-08	2.617e-08
GI50 average (nM)	8.48033	6.185		GI50 average (nM)	12156.7	11835		SEM	370.197	870.297		GI50 replicate #4		5.801e-08
SEM	0.110772	1.43221		SEM	1749.16	2115.11						GI50 average (nM)	30.8233	46.7875
												SEM	2.35243	8.02242
Compound				Compound				Compound	HeLa	SK-OV-3
3	HeLa			6	HeLa	SK-OV-3		9				Compound
GI50 replicate #1	1.89e-06			GI50 replicate #1	9.333e-06	9.586e-06		GI50 replicate #1	6.915e-07	8.848e-07		12	HeLa	SK-OV-3
GI50 replicate #2	2.011e-06			GI50 replicate #2	7.149e-06	8.934e-06		GI50 replicate #2	8.493e-07	9.388e-07		GI50 replicate #1	3.065e-06	7.45e-06
GI50 replicate #3	2.478e-06			GI50 replicate #3	8.435e-06	1.402e-05		GI50 replicate #3	6.748e-07	1.072e-06		GI50 replicate #2	3.373e-06	6.459e-06
GI50 average (nM)	2126.33			GI50 average (nM)	8305.67	10846.7		GI50 average (nM)	738.533	965.2		GI50 replicate #3	2.312e-06	7.576e-06
SEM	179.482			SEM	634.526	1599.69		SEM	55.6587	55.6947		GI50 replicate #4	3.332e-06
												GI50 average (nM)	3020.5	7161.67
Compound				Compound				Compound				SEM	245.839	353.63
4	HeLa	SK-OV-3		7	HeLa	SK-OV-3		10	HeLa	SK-OV-3
GI50 replicate #1	> 20000	> 20000		GI50 replicate #1	> 20000	> 20000		GI50 replicate #1	> 20000	> 20000
GI50 replicate #2	> 20000	> 20000		GI50 replicate #2	> 20000	> 20000		GI50 replicate #2	> 20000	> 20000		Mean ± SEM
GI50 replicate #3	> 20000	> 20000		GI50 replicate #3	> 20000	> 20000		GI50 replicate #3	> 20000	> 20000		For HeLa
GI50 average (nM)	> 20000	> 20000		GI50 average (nM)	> 20000	> 20000		GI50 average (nM)	> 20000	> 20000		Compound 11: n = 3 biologically independent experiments
SEM				SEM				SEM				Compound 12: n = 4 biologically independent experiments
												For SK-OV-3
n= 3 biologically independent experiments				n= 3 biologically independent experiments				Mean ± SEM				Compound 11: n = 4 biologically independent experiments
Mean ± SEM				Mean ± SEM				For HeLa				Compound 12: n = 3 biologically independent experiments
For Compounds 2,3 and 4				For Compounds 5,6, and 7				Compound 8: n = 3 biologically independent experiments
								Compound 9: n = 3 biologically independent experiments
								Compound 10: n = 3 biologically independent experiments
								For SK-OV-3
								Compound 8: n = 4 biologically independent experiments
								Compound 9: n = 3 biologically independent experiments
								Compound 10: n = 3 biologically independent experiments

## Sheet: Figure 4a
All images aquired and visualized using the Operetta High Content imaging system running Harmony Software														Scale bar at the bottom left corner
Scale bar in bottom left corner
5-before wash
				Well	Row	Column	Field	Timepoint	Plane	Channel	Channel Name	Channel Color	Channel Type	Acquisition Type	Image Resolution X [µm]	Image Resolution Y [µm]	Image Resolution Z [µm]	Main Emission Wavelength [nm]	Main Excitation Wavelength [nm]	Position X [µm]	Position Y [µm]	Position Z [µm]	Time Offset [s]	Time Stamp	Absolute Time [s]	Image Bit per Pixel	Image Height	Image Width	Number of Timepoints	Number of Planes	Number of Channels	OrientationMatrix	ImageID
				B1	2	1	1	1	1	2	Alexa 488	0x4aff00	Fluorescence	WideField	0.496612	0.496612	0	525	475	0	0	2	0	2019-04-16 18:41:20 +0000	1555440080	16	1024	1360	1	1	2	[[1,0,0],[0,-1,0],[0,0,1]]	632335
5-after wash
				Well	Row	Column	Field	Timepoint	Plane	Channel	Channel Name	Channel Color	Channel Type	Acquisition Type	Image Resolution X [µm]	Image Resolution Y [µm]	Image Resolution Z [µm]	Main Emission Wavelength [nm]	Main Excitation Wavelength [nm]	Position X [µm]	Position Y [µm]	Position Z [µm]	Time Offset [s]	Time Stamp	Absolute Time [s]	Image Bit per Pixel	Image Height	Image Width	Number of Timepoints	Number of Planes	Number of Channels	OrientationMatrix	ImageID
				B1	2	1	8	1	1	2	Alexa 488	0x4aff00	Fluorescence	WideField	0.496612	0.496612	0	525	475	0	-508.531	2	0	2019-04-16 18:58:54 +0000	1555441134	16	1024	1360	1	1	2	[[1,0,0],[0,-1,0],[0,0,1]]	632421
6- before wash
				Well	Row	Column	Field	Timepoint	Plane	Channel	Channel Name	Channel Color	Channel Type	Acquisition Type	Image Resolution X [µm]	Image Resolution Y [µm]	Image Resolution Z [µm]	Main Emission Wavelength [nm]	Main Excitation Wavelength [nm]	Position X [µm]	Position Y [µm]	Position Z [µm]	Time Offset [s]	Time Stamp	Absolute Time [s]	Image Bit per Pixel	Image Height	Image Width	Number of Timepoints	Number of Planes	Number of Channels	OrientationMatrix	ImageID
				D1	4	1	1	1	1	2	Alexa 488	0x4aff00	Fluorescence	WideField	0.496612	0.496612	0	525	475	0	0	2	0	2019-04-16 18:40:39 +0000	1555440039	16	1024	1360	1	1	2	[[1,0,0],[0,-1,0],[0,0,1]]	632382
6-after wash
				Well	Row	Column	Field	Timepoint	Plane	Channel	Channel Name	Channel Color	Channel Type	Acquisition Type	Image Resolution X [µm]	Image Resolution Y [µm]	Image Resolution Z [µm]	Main Emission Wavelength [nm]	Main Excitation Wavelength [nm]	Position X [µm]	Position Y [µm]	Position Z [µm]	Time Offset [s]	Time Stamp	Absolute Time [s]	Image Bit per Pixel	Image Height	Image Width	Number of Timepoints	Number of Planes	Number of Channels	OrientationMatrix	ImageID
				D1	4	1	7	1	1	2	Alexa 488	0x4aff00	Fluorescence	WideField	0.496612	0.496612	0	525	475	675.393	-508.531	2	0	2019-04-16 18:58:10 +0000	1555441090	16	1024	1360	1	1	2	[[1,0,0],[0,-1,0],[0,0,1]]	632459
8- before wash
				Well	Row	Column	Field	Timepoint	Plane	Channel	Channel Name	Channel Color	Channel Type	Acquisition Type	Image Resolution X [µm]	Image Resolution Y [µm]	Image Resolution Z [µm]	Main Emission Wavelength [nm]	Main Excitation Wavelength [nm]	Position X [µm]	Position Y [µm]	Position Z [µm]	Time Offset [s]	Time Stamp	Absolute Time [s]	Image Bit per Pixel	Image Height	Image Width	Number of Timepoints	Number of Planes	Number of Channels	OrientationMatrix	ImageID
				E1	5	1	6	1	1	1	Alexa 488	0x4aff00	Fluorescence	WideField	0.496612	0.496612	0	525	475	0	-508.531	6	0	2019-01-18 19:04:31 +0000	1547838271	16	1024	1360	1	1	3	[[1,0,0],[0,-1,0],[0,0,1]]	626467
8-after wash
				Well	Row	Column	Field	Timepoint	Plane	Channel	Channel Name	Channel Color	Channel Type	Acquisition Type	Image Resolution X [µm]	Image Resolution Y [µm]	Image Resolution Z [µm]	Main Emission Wavelength [nm]	Main Excitation Wavelength [nm]	Position X [µm]	Position Y [µm]	Position Z [µm]	Time Offset [s]	Time Stamp	Absolute Time [s]	Image Bit per Pixel	Image Height	Image Width	Number of Timepoints	Number of Planes	Number of Channels	OrientationMatrix	ImageID
				E1	5	1	6	1	1	1	Alexa 488	0x4aff00	Fluorescence	WideField	0.496612	0.496612	0	525	475	0	-508.531	6	0	2019-01-18 19:39:07 +0000	1547840347	16	1024	1360	1	1	3	[[1,0,0],[0,-1,0],[0,0,1]]	626774

## Sheet: Figure 4b
	All images aquired and visualized using the Operetta High Content imaging system running Harmony Software
													Scale bar at corner of each image
	HCC1937 - 8
					Well	Row	Column	Field	Timepoint	Plane	Channel	Channel Name	Channel Color	Channel Type	Acquisition Type	Image Resolution X [µm]	Image Resolution Y [µm]	Image Resolution Z [µm]	Main Emission Wavelength [nm]	Main Excitation Wavelength [nm]	Position X [µm]	Position Y [µm]	Position Z [µm]	Time Offset [s]	Time Stamp	Absolute Time [s]	Image Bit per Pixel	Image Height	Image Width	Number of Timepoints	Number of Planes	Number of Channels	OrientationMatrix	ImageID
					G4	7	4	4	1	1	1	Alexa 488	0x4aff00	Fluorescence	WideField	0.496612	0.496612	0	525	475	1350.79	-508.531	3	0	2018-08-19 17:34:29 +0000	1534700069	16	1024	1360	1	1	4	[[1,0,0],[0,-1,0],[0,0,1]]	615782
					G4	7	4	4	1	1	4	Texas Red	0xff8900	Fluorescence	WideField	0.496612	0.496612	0	615	570	1350.79	-508.531	3	0	2018-08-19 17:34:29 +0000	1534700069	16	1024	1360	1	1	4	[[1,0,0],[0,-1,0],[0,0,1]]	615782
β-Tubulin
	HeLa -8
						Well	Row	Column	Field	Timepoint	Plane	Channel	Channel Name	Channel Color	Channel Type	Acquisition Type	Image Resolution X [µm]	Image Resolution Y [µm]	Image Resolution Z [µm]	Main Emission Wavelength [nm]	Main Excitation Wavelength [nm]	Position X [µm]	Position Y [µm]	Position Z [µm]	Time Offset [s]	Time Stamp	Absolute Time [s]	Image Bit per Pixel	Image Height	Image Width	Number of Timepoints	Number of Planes	Number of Channels	OrientationMatrix	ImageID
						G1	7	1	6	1	1	1	Alexa 488	0x4aff00	Fluorescence	WideField	0.496612	0.496612	0	525	475	0	-508.531	3	0	2018-08-19 17:19:38 +0000	1534699178	16	1024	1360	1	1	4	[[1,0,0],[0,-1,0],[0,0,1]]	615762
β-Tubulin						G1	7	1	6	1	1	4	Texas Red	0xff8900	Fluorescence	WideField	0.496612	0.496612	0	615	570	0	-508.531	3	0	2018-08-19 17:19:38 +0000	1534699178	16	1024	1360	1	1	4	[[1,0,0],[0,-1,0],[0,0,1]]	615762

## Sheet: Figure 4c
All images aquired and visualized using the Operetta High Content imaging system running Harmony Software
			Vehicle										Scale bar at bottom left corner of each image
						Well	Row	Column	Field	Timepoint	Plane	Channel	Channel Name	Channel Color	Channel Type	Acquisition Type	Image Resolution X [µm]	Image Resolution Y [µm]	Image Resolution Z [µm]	Main Emission Wavelength [nm]	Main Excitation Wavelength [nm]	Position X [µm]	Position Y [µm]	Position Z [µm]	Time Offset [s]	Time Stamp	Absolute Time [s]	Image Bit per Pixel	Image Height	Image Width	Number of Timepoints	Number of Planes	Number of Channels	OrientationMatrix	ImageID
						B5	2	5	5	1	1	1	Alexa 488	0x4aff00	Fluorescence	WideField	0.496612	0.496612	0	525	475	675.393	-508.531	6	0	2019-01-18 19:49:40 +0000	1547840980	16	1024	1360	1	1	3	[[1,0,0],[0,-1,0],[0,0,1]]	626680
						B5	2	5	5	1	1	2	Brightfield	0x929292	Brightfield	WideField	0.496612	0.496612	0	0	740	675.393	-508.531	6	0	2019-01-18 19:49:40 +0000	1547840980	16	1024	1360	1	1	3	[[1,0,0],[0,-1,0],[0,0,1]]	626680
brightfield
		8
						Well	Row	Column	Field	Timepoint	Plane	Channel	Channel Name	Channel Color	Channel Type	Acquisition Type	Image Resolution X [µm]	Image Resolution Y [µm]	Image Resolution Z [µm]	Main Emission Wavelength [nm]	Main Excitation Wavelength [nm]	Position X [µm]	Position Y [µm]	Position Z [µm]	Time Offset [s]	Time Stamp	Absolute Time [s]	Image Bit per Pixel	Image Height	Image Width	Number of Timepoints	Number of Planes	Number of Channels	OrientationMatrix	ImageID
						E1	5	1	6	1	1	1	Alexa 488	0x4aff00	Fluorescence	WideField	0.496612	0.496612	0	525	475	0	-508.531	6	0	2019-01-18 19:39:07 +0000	1547840347	16	1024	1360	1	1	3	[[1,0,0],[0,-1,0],[0,0,1]]	626774
						E1	5	1	6	1	1	2	Brightfield	0x929292	Brightfield	WideField	0.496612	0.496612	0	0	740	0	-508.531	6	0	2019-01-18 19:39:07 +0000	1547840347	16	1024	1360	1	1	3	[[1,0,0],[0,-1,0],[0,0,1]]	626774
brightfield
		9
						Well	Row	Column	Field	Timepoint	Plane	Channel	Channel Name	Channel Color	Channel Type	Acquisition Type	Image Resolution X [µm]	Image Resolution Y [µm]	Image Resolution Z [µm]	Main Emission Wavelength [nm]	Main Excitation Wavelength [nm]	Position X [µm]	Position Y [µm]	Position Z [µm]	Time Offset [s]	Time Stamp	Absolute Time [s]	Image Bit per Pixel	Image Height	Image Width	Number of Timepoints	Number of Planes	Number of Channels	OrientationMatrix	ImageID
						G1	7	1	1	1	1	1	Alexa 488	0x4aff00	Fluorescence	WideField	0.496612	0.496612	0	525	475	0	0	6	0	2019-01-18 19:38:13 +0000	1547840293	16	1024	1360	1	1	3	[[1,0,0],[0,-1,0],[0,0,1]]	626849
						G1	7	1	1	1	1	2	Brightfield	0x929292	Brightfield	WideField	0.496612	0.496612	0	0	740	0	0	6	0	2019-01-18 19:38:13 +0000	1547840293	16	1024	1360	1	1	3	[[1,0,0],[0,-1,0],[0,0,1]]	626849
brightfield
		11
						Well	Row	Column	Field	Timepoint	Plane	Channel	Channel Name	Channel Color	Channel Type	Acquisition Type	Image Resolution X [µm]	Image Resolution Y [µm]	Image Resolution Z [µm]	Main Emission Wavelength [nm]	Main Excitation Wavelength [nm]	Position X [µm]	Position Y [µm]	Position Z [µm]	Time Offset [s]	Time Stamp	Absolute Time [s]	Image Bit per Pixel	Image Height	Image Width	Number of Timepoints	Number of Planes	Number of Channels	OrientationMatrix	ImageID
						A5	1	5	5	1	1	1	Alexa 488	0x4aff00	Fluorescence	WideField	0.496612	0.496612	0	525	475	675.393	-508.531	6	0	2019-01-18 19:49:59 +0000	1547840999	16	1024	1360	1	1	3	[[1,0,0],[0,-1,0],[0,0,1]]	626627
						A5	1	5	5	1	1	2	Brightfield	0x929292	Brightfield	WideField	0.496612	0.496612	0	0	740	675.393	-508.531	6	0	2019-01-18 19:49:59 +0000	1547840999	16	1024	1360	1	1	3	[[1,0,0],[0,-1,0],[0,0,1]]	626627
brightfield

## Sheet: Figure 4d
All images aquired and visualized using the Operetta High Content imaging system running Harmony Software
	Vehicle											Scale bar at corner of each image
					Well	Row	Column	Field	Timepoint	Plane	Channel	Channel Name	Channel Color	Channel Type	Acquisition Type	Image Resolution X [µm]	Image Resolution Y [µm]	Image Resolution Z [µm]	Main Emission Wavelength [nm]	Main Excitation Wavelength [nm]	Position X [µm]	Position Y [µm]	Position Z [µm]	Time Offset [s]	Time Stamp	Absolute Time [s]	Image Bit per Pixel	Image Height	Image Width	Number of Timepoints	Number of Planes	Number of Channels	OrientationMatrix	ImageID
					B5	2	5	1	1	1	1	Alexa 488	0x4aff00	Fluorescence	WideField	0.496612	0.496612	0	525	475	0	0	6	0	2019-01-18 19:49:27 +0000	1547840967	16	1024	1360	1	1	3	[[1,0,0],[0,-1,0],[0,0,1]]	626668
brightfield					B5	2	5	1	1	1	2	Brightfield	0x929292	Brightfield	WideField	0.496612	0.496612	0	0	740	0	0	6	0	2019-01-18 19:49:27 +0000	1547840967	16	1024	1360	1	1	3	[[1,0,0],[0,-1,0],[0,0,1]]	626668
	8
					Well	Row	Column	Field	Timepoint	Plane	Channel	Channel Name	Channel Color	Channel Type	Acquisition Type	Image Resolution X [µm]	Image Resolution Y [µm]	Image Resolution Z [µm]	Main Emission Wavelength [nm]	Main Excitation Wavelength [nm]	Position X [µm]	Position Y [µm]	Position Z [µm]	Time Offset [s]	Time Stamp	Absolute Time [s]	Image Bit per Pixel	Image Height	Image Width	Number of Timepoints	Number of Planes	Number of Channels	OrientationMatrix	ImageID
					E3	5	3	2	1	1	1	Alexa 488	0x4aff00	Fluorescence	WideField	0.496612	0.496612	0	525	475	675.393	0	6	0	2019-01-18 19:44:02 +0000	1547840642	16	1024	1360	1	1	3	[[1,0,0],[0,-1,0],[0,0,1]]	626780
brightfield					E3	5	3	2	1	1	2	Brightfield	0x929292	Brightfield	WideField	0.496612	0.496612	0	0	740	675.393	0	6	0	2019-01-18 19:44:02 +0000	1547840642	16	1024	1360	1	1	3	[[1,0,0],[0,-1,0],[0,0,1]]	626780
		9
					Well	Row	Column	Field	Timepoint	Plane	Channel	Channel Name	Channel Color	Channel Type	Acquisition Type	Image Resolution X [µm]	Image Resolution Y [µm]	Image Resolution Z [µm]	Main Emission Wavelength [nm]	Main Excitation Wavelength [nm]	Position X [µm]	Position Y [µm]	Position Z [µm]	Time Offset [s]	Time Stamp	Absolute Time [s]	Image Bit per Pixel	Image Height	Image Width	Number of Timepoints	Number of Planes	Number of Channels	OrientationMatrix	ImageID
					G3	7	3	6	1	1	1	Alexa 488	0x4aff00	Fluorescence	WideField	0.496612	0.496612	0	525	475	0	-508.531	6	0	2019-01-18 19:43:36 +0000	1547840616	16	1024	1360	1	1	3	[[1,0,0],[0,-1,0],[0,0,1]]	626883
brightfield					G3	7	3	6	1	1	2	Brightfield	0x929292	Brightfield	WideField	0.496612	0.496612	0	0	740	0	-508.531	6	0	2019-01-18 19:43:36 +0000	1547840616	16	1024	1360	1	1	3	[[1,0,0],[0,-1,0],[0,0,1]]	626883
		11
					Well	Row	Column	Field	Timepoint	Plane	Channel	Channel Name	Channel Color	Channel Type	Acquisition Type	Image Resolution X [µm]	Image Resolution Y [µm]	Image Resolution Z [µm]	Main Emission Wavelength [nm]	Main Excitation Wavelength [nm]	Position X [µm]	Position Y [µm]	Position Z [µm]	Time Offset [s]	Time Stamp	Absolute Time [s]	Image Bit per Pixel	Image Height	Image Width	Number of Timepoints	Number of Planes	Number of Channels	OrientationMatrix	ImageID
					A7	1	7	5	1	1	1	Alexa 488	0x4aff00	Fluorescence	WideField	0.496612	0.496612	0	525	475	675.393	-508.531	6	0	2019-01-18 19:53:12 +0000	1547841192	16	1024	1360	1	1	3	[[1,0,0],[0,-1,0],[0,0,1]]	626645
brightfield					A7	1	7	5	1	1	2	Brightfield	0x929292	Brightfield	WideField	0.496612	0.496612	0	0	740	675.393	-508.531	6	0	2019-01-18 19:53:12 +0000	1547841192	16	1024	1360	1	1	3	[[1,0,0],[0,-1,0],[0,0,1]]	626645

## Sheet: Figure 5a,b
Figure 5a								Figure 5b
Time (minutes)	vehicle	10 uM 2	20 uM 2	20 uM 8	20 uM 11	5 uM 2		Time (minutes)	vehicle	1 uM 2	1 uM 6	1 uM 11	1 uM 12
0	0	0	0	0	0	0		0	0	0	0	0	0
1	0.0003	-0.0003	0.0004	-0.003	0.0023	-0.0002		1	-0.0004	-0.0003	-0.0033	-0.004	0.0015
2	0.001	-0.0003	0.0005	-0.0013	0.0019	-0.0003		2	-0.0004	-0.0005	-0.0037	-0.0045	0.0019
3	0.0012	-0.0001	0.0007	-0.0011	0.0015	-0.0002		3	-0.0007	-0.0005	-0.0031	-0.0046	0.0018
4	0.0015	0	0.0012	0.0005	0.0018	0.0001		4	-0.0003	-0.0003	0.013	-0.0044	-0.0001
5	0.0016	0.0002	0.0011	0.0005	0.0019	-0.0001		5	-0.0002	-0.0004	0.0201	-0.0045	-0.0008
6	0.0018	0.0006	0.0023	0.0008	0.0022	-0.0001		6	-0.0004	-0.0003	0.0204	-0.0044	-0.0006
7	0.0016	0.0008	0.0053	0.001	0.0031	0.0001		7	-0.0005	-0.0002	0.0231	-0.0043	-0.0004
8	0.0014	0.0031	0.0135	0.003	0.0031	0.0008		8	0.0004	0.0004	0.029	-0.004	0.0002
9	0.0024	0.004	0.0268	0.0049	0.0027	0.0017		9	0.0004	0.0006	0.0384	-0.0035	0.001
10	0.0031	0.008	0.0444	0.0084	0.0036	0.003		10	0.0007	0.001	0.0502	-0.003	0.0022
11	0.0024	0.0136	0.0604	0.0076	0.0038	0.0049		11	0.0009	0.0018	0.0621	-0.0024	0.0038
12	0.0033	0.021	0.0741	0.0031	0.0051	0.0074		12	0.0016	0.0032	0.0724	-0.0015	0.0059
13	0.0059	0.0291	0.0832	0.0041	0.0051	0.0109		13	0.0024	0.0039	0.0804	-0.0003	0.009
14	0.0066	0.0384	0.0895	0.0063	0.0062	0.0162		14	0.0031	0.0054	0.0864	0.0012	0.0121
15	0.0072	0.0465	0.0932	0.0074	0.0076	0.0204		15	0.0045	0.008	0.0907	0.0026	0.0155
16	0.0062	0.0533	0.0959	0.0069	0.009	0.0253		16	0.0056	0.0095	0.0935	0.0038	0.0184
17	0.0067	0.0587	0.0973	0.0081	0.0118	0.0312		17	0.0072	0.0103	0.0954	0.0058	0.0218
18	0.0082	0.0634	0.0987	0.0089	0.0141	0.0366		18	0.0086	0.0118	0.0964	0.0097	0.0249
19	0.0095	0.0666	0.099	0.0126	0.0155	0.0412		19	0.0104	0.0141	0.0975	0.0118	0.0286
20	0.0104	0.0695	0.0999	0.0141	0.0175	0.0457		20	0.0115	0.0164	0.0978	0.0132	0.0315
21	0.0113	0.0715	0.1002	0.0164	0.0194	0.0499		21	0.0138	0.0192	0.0985	0.0148	0.0348
22	0.0128	0.0733	0.1005	0.0182	0.0212	0.0531		22	0.0152	0.021	0.0988	0.0167	0.0375
23	0.0146	0.0746	0.1012	0.0196	0.0231	0.0562		23	0.0171	0.0234	0.099	0.0186	0.0404
24	0.0154	0.0756	0.1011	0.0214	0.0249	0.0588		24	0.019	0.0254	0.0994	0.0205	0.0429
25	0.017	0.0765	0.1012	0.0232	0.027	0.061		25	0.0208	0.0273	0.0993	0.0224	0.0451
26	0.019	0.0773	0.1013	0.0251	0.0289	0.0631		26	0.0227	0.0295	0.0996	0.0244	0.0472
27	0.0207	0.0779	0.1011	0.0268	0.0308	0.0642		27	0.0248	0.0316	0.0995	0.0261	0.0489
28	0.0224	0.0786	0.1015	0.029	0.0329	0.0657		28	0.0266	0.0333	0.0994	0.0279	0.0505
29	0.0239	0.079	0.101	0.0308	0.0346	0.0672		29	0.0286	0.0354	0.0996	0.0299	0.0522
30	0.0262	0.0797	0.1015	0.033	0.0368	0.0683		30	0.0302	0.0367	0.0993	0.0314	0.0533
31	0.0278	0.08	0.101	0.0345	0.0384	0.069		31	0.0325	0.0388	0.0995	0.0332	0.0547
32	0.03	0.0804	0.1016	0.0368	0.0404	0.0697		32	0.0341	0.0402	0.0992	0.0347	0.0556
33	0.0312	0.0808	0.1012	0.0383	0.0417	0.0707		33	0.0361	0.0416	0.0993	0.0363	0.0566
34	0.0336	0.0809	0.1015	0.0401	0.0434	0.0714		34	0.0378	0.0432	0.0996	0.0378	0.0576
35	0.0347	0.0813	0.1011	0.0416	0.0446	0.0718		35	0.0391	0.044	0.099	0.0388	0.058
36	0.0366	0.0814	0.1011	0.0432	0.046	0.0721		36	0.0406	0.0451	0.0987	0.0401	0.0586
37	0.0379	0.0817	0.1009	0.0445	0.0471	0.0729		37	0.0424	0.0466	0.099	0.0413	0.0594
38	0.0394	0.0819	0.1007	0.0461	0.0483	0.0734		38	0.0436	0.0474	0.0989	0.0427	0.06
39	0.0406	0.0819	0.1006	0.0471	0.0494	0.0735		39	0.0447	0.0481	0.0986	0.0437	0.0605
40	0.0423	0.0821	0.1005	0.0485	0.0504	0.0739		40	0.0459	0.049	0.0986	0.0445	0.0609
41	0.0432	0.0822	0.1002	0.0493	0.0511	0.0741		41	0.0473	0.0501	0.0986	0.0455	0.0614
42	0.0448	0.0822	0.1002	0.0507	0.0521	0.0741		42	0.048	0.0506	0.0983	0.0463	0.0618
43	0.0456	0.0822	0.1	0.0514	0.0528	0.0749		43	0.0493	0.0514	0.0979	0.0471	0.0619
44	0.0472	0.0825	0.1002	0.0527	0.0538	0.0748		44	0.05	0.0521	0.098	0.0482	0.0624
45	0.0478	0.0824	0.0999	0.0533	0.0544	0.075		45	0.0512	0.0528	0.098	0.0489	0.0627
46	0.0492	0.0826	0.0998	0.0543	0.0553	0.0751		46	0.0519	0.0531	0.0977	0.0497	0.0629
47	0.0502	0.0825	0.0998	0.0554	0.0559	0.0755		47	0.0522	0.0534	0.0973	0.0499	0.063
48	0.0509	0.0824	0.0994	0.0559	0.0564	0.0756		48	0.0531	0.054	0.0973	0.0506	0.0634
49	0.0511	0.0824	0.099	0.0562	0.0567	0.0757		49	0.0537	0.0544	0.0971	0.0512	0.0634
50	0.0524	0.0825	0.0991	0.0572	0.0573	0.0762		50	0.0545	0.0552	0.0969	0.0521	0.0637
51	0.0527	0.0824	0.0985	0.0572	0.0575	0.076		51	0.0549	0.0553	0.0967	0.0524	0.0639
52	0.0536	0.0824	0.0987	0.0583	0.0584	0.0759		52	0.0559	0.0557	0.0968	0.0528	0.064
53	0.0542	0.0823	0.0985	0.0586	0.0587	0.0763		53	0.0562	0.0561	0.0965	0.0532	0.0641
54	0.0551	0.0823	0.0985	0.0592	0.0592	0.0761		54	0.0567	0.0564	0.0963	0.0537	0.0643
55	0.0559	0.0822	0.0983	0.0597	0.0595	0.0765		55	0.057	0.0567	0.0961	0.0543	0.0646
56	0.0561	0.0822	0.0981	0.06	0.0599	0.0762		56	0.0576	0.0568	0.0958	0.0543	0.0643
57	0.0568	0.0822	0.0979	0.0608	0.0603	0.0766		57	0.0579	0.0572	0.0963	0.0549	0.0647
58	0.0581	0.0825	0.0983	0.0616	0.0611	0.0765		58	0.0586	0.0574	0.0961	0.0551	0.0649
59	0.058	0.082	0.0978	0.0614	0.061	0.0764		59	0.0586	0.0577	0.0959	0.0555	0.0648
60	0.0581	0.0819	0.0973	0.0615	0.0611	0.076		60	0.0589	0.058	0.0957	0.0561	0.0651

## Sheet: Figure 6b and 6c
Figure 6b and 6c	anti-tubulin and anti-fluorescein
	1 to 1000					1 to 500

## Sheet: Figure 6d and 6e
2019-07-19				1 to 1000										1 to 500

## Sheet: Figure 7b and 7c
						1 to 500											1 to 1000

## Sheet: Figure 7d and 7e
	TUBB1 construct	fluorscein signal in upper (80 KDa) band	fluoroscein signal in lower (50 KDa) band	tubulin signal in upper (80 KDa) band	tubulin signal in lower (50KDa) band	Binding to endogenous tubulin	Binding to ectopically expressed tubulin	Binding to endogenous tubulin normalized to WT	Binding to ectopically expressed tubulin normalized to WT
Gel set #1	WT	0.411	3.72	0.0219	1.11	3.35135	18.7671	1	1		Figure 7d
	K19A	0.00139	2.75	0.0431	0.929	2.96017	0.0322506	0.883277	0.00171846		Compiled results- ectopic
	L217A	0.0491	3.07	0.0032	1.07	2.86916	15.3437	0.85612	0.817587		WT	K19A	L217A	L219A	T223A	D226A	H229A	R278A
	L219A	0.0254	2.72	0.0414	0.692	3.93064	0.613527	1.17285	0.0326916		1	0	0.82	0.03	0.3	0	0.27	1.71
	T223A	0.247	2.57	0.0438	0.746	3.44504	5.63927	1.02796	0.300487		1	0.03	0.44	0.2	0.45	0	0.17	1
	D226A	0	2.76	0.0122	0.802	3.4414	0	1.02687	0		1	0.01	0.61	0.13	0.49	0.06	0.55	0.6
	H229A	0.0351	2.82	0.00704	0.74	3.81081	4.9858	1.1371	0.265666		1					0
	R278A	0.104	3.53	0.00325	0.929	3.79978	32	1.13381	1.70511		1					0
Gel set #2	WT	0.0658	1.09	0.114	2.13	0.511737	0.577193	1	1		Figure 7e
	K19A	0.00332	0.964	0.228	1.85	0.521081	0.0145614	1.01826	0.025228		Compiled results- endogenous
	T223A	0.0396	0.861	0.151	1.4	0.615	0.262252	1.20179	0.454357		WT	K19A	L217A	L219A	T223A	D226A	H229A	R278A
	D226A	0	0.896	0.0654	1.03	0.869903	0	1.6999	0		1	0.88	0.86	1.17	1.03	1.03	1.14	1.13
											1	1.02	1.51	1.23	1.2	1.7	1.31	1.37
Gel set #3	WT	0.226	1.67	0.195	2.212	0.754973	1.15897	1	1		1	1.09	0.98	0.86	0.95	1.23	0.63	0.5
	217A	0.122	2.4	0.238	2.1	1.14286	0.512605	1.51377	0.442292		1					0.83
	219A	0.0465	1.93	0.204	2.08	0.927885	0.227941	1.22903	0.196675		1					1.25
	226A	0.00781	1.98	0.115	2.14	0.925234	0.067913	1.22552	0.0585975
	229A	0.0261	2.04	0.134	2.06	0.990291	0.194776	1.31169	0.168059
	278A	0.231	2.73	0.199	2.63	1.03802	1.1608	1.37491	1.00158
Gel set #4	WT	0.251	2.27	0.0399	0.403	5.63275	6.29073	1	1
	217A	0.0584	2.64	0.0152	0.478	5.52301	3.84211	0.980517	0.610757
	219A	0.0562	2.86	0.0707	0.592	4.83108	0.794908	0.857677	0.126362
	226A	0	2.61	0.0118	0.557	4.68582	0	0.831887	0
	229A	0.0924	3.1	0.0267	0.871	3.55913	3.46067	0.631863	0.550123
	278A	0.211	3.05	0.0555	1.08	2.82407	3.8018	0.501366	0.60435
Gel set #5	WT	0.415	1.29	0.861	3.31	0.389728	0.481998	1	1
	226A	0	1.29	1.03	2.65	0.486792	0	1.24906	0
	226N	0.00745	1.38	0.917	3.72	0.370968	0.00812432	0.951863	0.0168555
	K19A	0.00942	2.32	1.36	5.44	0.426471	0.00692647	1.09428	0.0143703
	T223A	0.261	2.49	1.1	6.72	0.370536	0.237273	0.950754	0.492269
																												fluorescein at 1:500 (abcam, ab19491)
							fluorescein at 1:500 (abcam, ab19491)						fluorescein at 1:500 (abcam, ab19491)							fluorescein at 1:500 (abcam, ab19491)
		fluorescein at 1:500 (abcam, ab19491)
							β-tubulin at 1:1000 (abcam, ab6046)														β-tubulin at 1:1000 (abcam, ab6046)
																												β-tubulin at 1:1000 (abcam, ab6046)
			β-tubulin at 1:1000 (abcam, ab6046)										β-tubulin at 1:1000 (abcam, ab6046)

[truncated: 13 more sheets: Figure 8a, Figure 8b, Supplementary Figure 2, Supplementary Figure 3, Supplementary Figure 4, Supplementary Figure 6, Supplementary Figure 7a, Supplementary Figure 7b, Supplementary Figure 9, Supplementary Figure 10a, Supplementary Figure 10b, Supplementary Figure 11, Supplementary Figure 12]
